# Supplementary material for: Toughening, Reinforcing, and Reprocessing of Epoxy Resin with Hyperbranched Polymer Containing Disulfide and Imine Dual Dynamic Covalent Bonds
Source: Polymers (Basel). 2026 Jun 6;18(12):1418. doi: 10.3390/polym18121418 (PMC13306418; doi:10.3390/polym18121418)
Supplement: Supplementary file 1 [file polymers-18-01418-s001.zip]

Archive with 1 entries (1 files):
- polymers-4325407-supplementary.pdf
